# Supplementary material for: Research on oral microbiota of monozygotic twins with discordant caries experience - in vitro and in vivo study
Source: Sci Rep. 2018 May 8;8:7267. doi: 10.1038/s41598-018-25636-w (PMC5940813; doi:10.1038/s41598-018-25636-w)
Supplement: Supplementary file 2 — Supplementary Table S1 [file 41598_2018_25636_MOESM2_ESM.xlsx]

## Sheet: Sheet1
OTU ID	the elder saliva	the younger saliva	red：the genera abundance more than 1% and difference higher than 10%
d__Bacteria; k__norank; p__Firmicutes; c__Bacilli; o__Lactobacillales; f__Streptococcaceae; g__Streptococcus	0.0441831	0.249979	brown:the genera over 0.1% but less than 1% and quantitative difference was over 0.3%
d__Bacteria; k__norank; p__Proteobacteria; c__Gammaproteobacteria; o__Pasteurellales; f__Pasteurellaceae; g__Haemophilus	0.0178916	0.198572
d__Bacteria; k__norank; p__Proteobacteria; c__Betaproteobacteria; o__Neisseriales; f__Neisseriaceae; g__Neisseria	0.00688786	0.163041
d__Bacteria; k__norank; p__Proteobacteria; c__Gammaproteobacteria; o__Pseudomonadales; f__Moraxellaceae; g__Acinetobacter	0.166149	0.0559429
d__Bacteria; k__norank; p__Actinobacteria; c__Actinobacteria; o__Corynebacteriales; f__Nocardiaceae; g__Rhodococcus	0.146829	0.0425871
d__Bacteria; k__norank; p__Bacteroidetes; c__Bacteroidia; o__Bacteroidales; f__Prevotellaceae; g__Alloprevotella	0.00193196	0.0354473
d__Bacteria; k__norank; p__Bacteroidetes; c__Bacteroidia; o__Bacteroidales; f__Porphyromonadaceae; g__Porphyromonas	0.000671987	0.0230155
d__Bacteria; k__norank; p__Bacteroidetes; c__Bacteroidia; o__Bacteroidales; f__Prevotellaceae; g__Prevotella_7	0.0214196	0.0227635
d__Bacteria; k__norank; p__Firmicutes; c__Negativicutes; o__Selenomonadales; f__Veillonellaceae; g__Veillonella	0.0173037	0.0227635
d__Bacteria; k__norank; p__Firmicutes; c__Bacilli; o__Lactobacillales; f__Enterococcaceae; g__Enterococcus	0.00445191	0.0220076
d__Bacteria; k__norank; p__Firmicutes; c__Bacilli; o__Bacillales; f__Family_XI_o__Bacillales; g__Gemella	0.00251995	0.0176396
d__Bacteria; k__norank; p__Proteobacteria; c__Gammaproteobacteria; o__Pasteurellales; f__Pasteurellaceae; g__Aggregatibacter	0	0.0160437
d__Bacteria; k__norank; p__Bacteroidetes; c__Bacteroidia; o__Bacteroidales; f__Bacteroidaceae; g__Bacteroides	0.0645107	0.0142797
d__Bacteria; k__norank; p__Bacteroidetes; c__Bacteroidia; o__Bacteroidales; f__Prevotellaceae; g__Prevotella	0.00596388	0.0125157
d__Bacteria; k__norank; p__Actinobacteria; c__Actinobacteria; o__Actinomycetales; f__Actinomycetaceae; g__Actinomyces	0.00184796	0.00932381
d__Bacteria; k__norank; p__Fusobacteria; c__Fusobacteriia; o__Fusobacteriales; f__Fusobacteriaceae; g__Fusobacterium	0.00209996	0.00554389
d__Bacteria; k__norank; p__Fusobacteria; c__Fusobacteriia; o__Fusobacteriales; f__Leptotrichiaceae; g__Leptotrichia	0.000923982	0.00461991
d__Bacteria; k__norank; p__Cyanobacteria; c__Cyanobacteria; o__norank_c__Cyanobacteria; f__norank_c__Cyanobacteria; g__norank_c__Cyanobacteria	0.00218396	0.00436791
d__Bacteria; k__norank; p__Bacteroidetes; c__Bacteroidia; o__Bacteroidales; f__Bacteroidales_S24-7_group; g__norank_f__Bacteroidales_S24-7_group	0.0330953	0.00428391
d__Bacteria; k__norank; p__Actinobacteria; c__Actinobacteria; o__Corynebacteriales; f__Corynebacteriaceae; g__Corynebacterium	0.000335993	0.00419992
d__Bacteria; k__norank; p__Proteobacteria; c__Gammaproteobacteria; o__Enterobacteriales; f__Enterobacteriaceae; g__unclassified_f__Enterobacteriaceae	0.0169677	0.00386392
d__Bacteria; k__norank; p__Deinococcus-Thermus; c__Deinococci; o__Thermales; f__Thermaceae; g__Thermus	0.0136917	0.00319194
d__Bacteria; k__norank; p__Bacteroidetes; c__Flavobacteriia; o__Flavobacteriales; f__Flavobacteriaceae; g__Capnocytophaga	0.000839983	0.00277194
d__Bacteria; k__norank; p__Actinobacteria; c__Actinobacteria; o__Propionibacteriales; f__Propionibacteriaceae; g__Propionibacterium	0.00571189	0.00243595
d__Bacteria; k__norank; p__Bacteroidetes; c__Bacteroidia; o__Bacteroidales; f__Prevotellaceae; g__Prevotella_2	0.000419992	0.00218396
d__Bacteria; k__norank; p__Firmicutes; c__Clostridia; o__Clostridiales; f__Ruminococcaceae; g__Faecalibacterium	0.0362873	0.00209996
d__Bacteria; k__norank; p__Bacteroidetes; c__Bacteroidia; o__Bacteroidales; f__Porphyromonadaceae; g__Tannerella	0.000755985	0.00176396
d__Bacteria; k__norank; p__Bacteroidetes; c__Flavobacteriia; o__Flavobacteriales; f__Flavobacteriaceae; g__Bergeyella	0.00050399	0.00176396
d__Bacteria; k__norank; p__Proteobacteria; c__Betaproteobacteria; o__Burkholderiales; f__Alcaligenaceae; g__Achromobacter	0.00579588	0.00167997
d__Bacteria; k__norank; p__Proteobacteria; c__Alphaproteobacteria; o__Rhizobiales; f__Bradyrhizobiaceae; g__Bradyrhizobium	0.0188996	0.00159597
d__Bacteria; k__norank; p__Proteobacteria; c__Betaproteobacteria; o__Burkholderiales; f__Burkholderiaceae; g__Lautropia	0.00335993	0.00142797
d__Bacteria; k__norank; p__Firmicutes; c__Negativicutes; o__Selenomonadales; f__Veillonellaceae; g__Selenomonas_3	0.00184796	0.00142797
d__Bacteria; k__norank; p__Firmicutes; c__Clostridia; o__Clostridiales; f__Lachnospiraceae; g__Lachnoanaerobaculum	0.000335993	0.00142797
d__Bacteria; k__norank; p__Actinobacteria; c__Actinobacteria; o__Micrococcales; f__Micrococcaceae; g__Rothia	0.00125997	0.00134397
d__Bacteria; k__norank; p__Firmicutes; c__Clostridia; o__Clostridiales; f__Lachnospiraceae; g__Lachnospiraceae_NK4A136_group	0.00629987	0.00125997
d__Bacteria; k__norank; p__Firmicutes; c__Bacilli; o__Bacillales; f__Bacillaceae; g__Geobacillus	0.152877	0.00100798
d__Bacteria; k__norank; p__Bacteroidetes; c__Bacteroidia; o__Bacteroidales; f__Rikenellaceae; g__Alistipes	0.00705586	0.00100798
d__Bacteria; k__norank; p__Firmicutes; c__Clostridia; o__Clostridiales; f__Lachnospiraceae; g__Blautia	0.00562789	0.00100798
d__Bacteria; k__norank; p__Firmicutes; c__Bacilli; o__Lactobacillales; f__Lactobacillaceae; g__Lactobacillus	0.0048719	0.00100798
d__Bacteria; k__norank; p__Proteobacteria; c__Gammaproteobacteria; o__Enterobacteriales; f__Enterobacteriaceae; g__Cronobacter	0.00428391	0.00100798
d__Bacteria; k__norank; p__unclassified_k__norank; c__unclassified_k__norank; o__unclassified_k__norank; f__unclassified_k__norank; g__unclassified_k__norank	0.00260395	0.00100798
d__Bacteria; k__norank; p__Firmicutes; c__Erysipelotrichia; o__Erysipelotrichales; f__Erysipelotrichaceae; g__Allobaculum	0.00050399	0.00100798
d__Bacteria; k__norank; p__Proteobacteria; c__Epsilonproteobacteria; o__Campylobacterales; f__Campylobacteraceae; g__Campylobacter	0.000251995	0.00100798
d__Bacteria; k__norank; p__Firmicutes; c__Clostridia; o__Clostridiales; f__Christensenellaceae; g__Christensenellaceae_R-7_group	0.00419992	0.000923982
d__Bacteria; k__norank; p__Firmicutes; c__Clostridia; o__Clostridiales; f__Lachnospiraceae; g__unclassified_f__Lachnospiraceae	0.00226795	0.000923982
d__Bacteria; k__norank; p__Firmicutes; c__Clostridia; o__Clostridiales; f__Lachnospiraceae; g__[Eubacterium]_rectale_group	0.0052079	0.000839983
d__Bacteria; k__norank; p__Firmicutes; c__Clostridia; o__Clostridiales; f__Lachnospiraceae; g__Oribacterium	0.000587988	0.000839983
d__Bacteria; k__norank; p__Bacteroidetes; c__Bacteroidia; o__Bacteroidales; f__unclassified_o__Bacteroidales; g__unclassified_o__Bacteroidales	0.000335993	0.000839983
d__Bacteria; k__norank; p__Firmicutes; c__Negativicutes; o__Selenomonadales; f__Veillonellaceae; g__Dialister	0	0.000839983
d__Bacteria; k__norank; p__Firmicutes; c__Clostridia; o__Clostridiales; f__Ruminococcaceae; g__Ruminococcaceae_UCG-005	0.00117598	0.000755985
d__Bacteria; k__norank; p__Firmicutes; c__Clostridia; o__Clostridiales; f__Family_XIII; g__Mogibacterium	0.000335993	0.000755985
d__Bacteria; k__norank; p__Proteobacteria; c__Betaproteobacteria; o__Burkholderiales; f__Comamonadaceae; g__Comamonas	0.000167997	0.000755985
d__Bacteria; k__norank; p__Firmicutes; c__Clostridia; o__Clostridiales; f__Lachnospiraceae; g__Catonella	0.000167997	0.000755985
d__Bacteria; k__norank; p__Actinobacteria; c__Actinobacteria; o__Micrococcales; f__Micrococcaceae; g__Micrococcus	0.00100798	0.000671987
d__Bacteria; k__norank; p__Proteobacteria; c__Alphaproteobacteria; o__Rhodobacterales; f__Rhodobacteraceae; g__Sulfitobacter	0.00050399	0.000671987
d__Bacteria; k__norank; p__Bacteroidetes; c__Bacteroidia; o__Bacteroidales; f__Porphyromonadaceae; g__Parabacteroides	0.0101638	0.000587988
d__Bacteria; k__norank; p__Firmicutes; c__Clostridia; o__Clostridiales; f__Lachnospiraceae; g__norank_f__Lachnospiraceae	0.00461991	0.000587988
d__Bacteria; k__norank; p__Firmicutes; c__Clostridia; o__Clostridiales; f__Ruminococcaceae; g__Ruminococcus_2	0.00419992	0.000587988
d__Bacteria; k__norank; p__Bacteroidetes; c__Bacteroidia; o__Bacteroidales; f__Prevotellaceae; g__Prevotella_6	0.00134397	0.000587988
d__Bacteria; k__norank; p__Firmicutes; c__Clostridia; o__Clostridiales; f__Ruminococcaceae; g__Ruminiclostridium_9	0.000671987	0.000587988
d__Bacteria; k__norank; p__Firmicutes; c__Clostridia; o__Clostridiales; f__Ruminococcaceae; g__Butyricicoccus	0.000251995	0.000587988
d__Bacteria; k__norank; p__Firmicutes; c__Clostridia; o__Clostridiales; f__Ruminococcaceae; g__Ruminococcaceae_UCG-014	0.00571189	0.00050399
d__Bacteria; k__norank; p__Bacteroidetes; c__Bacteroidia; o__Bacteroidales; f__Porphyromonadaceae; g__Odoribacter	0.00335993	0.00050399
d__Bacteria; k__norank; p__Firmicutes; c__Clostridia; o__Clostridiales; f__Ruminococcaceae; g__Ruminococcaceae_UCG-002	0.00302394	0.00050399
d__Bacteria; k__norank; p__Bacteroidetes; c__Bacteroidia; o__Bacteroidales; f__Prevotellaceae; g__Prevotella_9	0.00209996	0.00050399
d__Bacteria; k__norank; p__Firmicutes; c__Negativicutes; o__Selenomonadales; f__Acidaminococcaceae; g__Phascolarctobacterium	0.00184796	0.00050399
d__Bacteria; k__norank; p__Firmicutes; c__Clostridia; o__Clostridiales; f__Peptostreptococcaceae; g__Peptostreptococcus	0.00134397	0.00050399
d__Bacteria; k__norank; p__Firmicutes; c__Clostridia; o__Clostridiales; f__Lachnospiraceae; g__Stomatobaculum	0	0.00050399
d__Bacteria; k__norank; p__Firmicutes; c__Clostridia; o__Clostridiales; f__Ruminococcaceae; g__Subdoligranulum	0.00764385	0.000419992
d__Bacteria; k__norank; p__Bacteroidetes; c__Bacteroidia; o__Bacteroidales; f__Rikenellaceae; g__Rikenellaceae_RC9_gut_group	0.00142797	0.000419992
d__Bacteria; k__norank; p__Proteobacteria; c__Betaproteobacteria; o__Burkholderiales; f__Burkholderiaceae; g__Ralstonia	0.00117598	0.000419992
d__Bacteria; k__norank; p__Bacteroidetes; c__Bacteroidia; o__Bacteroidales; f__Porphyromonadaceae; g__Barnesiella	0.000923982	0.000419992
d__Bacteria; k__norank; p__Proteobacteria; c__Gammaproteobacteria; o__Xanthomonadales; f__Xanthomonadaceae; g__Stenotrophomonas	0.000335993	0.000419992
d__Bacteria; k__norank; p__Actinobacteria; c__Actinobacteria; o__Coriobacteriales; f__Coriobacteriaceae; g__Atopobium	0.000251995	0.000419992
d__Bacteria; k__norank; p__Firmicutes; c__Clostridia; o__Clostridiales; f__Lachnospiraceae; g__Lachnoclostridium	0.00260395	0.000335993
d__Bacteria; k__norank; p__Firmicutes; c__Clostridia; o__Clostridiales; f__Lachnospiraceae; g__Fusicatenibacter	0.00193196	0.000335993
d__Bacteria; k__norank; p__Proteobacteria; c__Alphaproteobacteria; o__Rhizobiales; f__Bradyrhizobiaceae; g__Bosea	0.00134397	0.000335993
d__Bacteria; k__norank; p__Deinococcus-Thermus; c__Deinococci; o__Deinococcales; f__Trueperaceae; g__Truepera	0.00134397	0.000335993
d__Bacteria; k__norank; p__Proteobacteria; c__Alphaproteobacteria; o__Rhizobiales; f__Phyllobacteriaceae; g__Phyllobacterium	0.000587988	0.000335993
d__Bacteria; k__norank; p__Firmicutes; c__Negativicutes; o__Selenomonadales; f__Veillonellaceae; g__Megasphaera	0.000167997	0.000335993
d__Bacteria; k__norank; p__Proteobacteria; c__Alphaproteobacteria; o__Rhizobiales; f__Bradyrhizobiaceae; g__norank_f__Bradyrhizobiaceae	0.00243595	0.000251995
d__Bacteria; k__norank; p__Firmicutes; c__Clostridia; o__Clostridiales; f__Lachnospiraceae; g__Roseburia	0.00142797	0.000251995
d__Bacteria; k__norank; p__Firmicutes; c__Negativicutes; o__Selenomonadales; f__Veillonellaceae; g__Megamonas	0.000923982	0.000251995
d__Bacteria; k__norank; p__Actinobacteria; c__Actinobacteria; o__Coriobacteriales; f__Coriobacteriaceae; g__Collinsella	0.000755985	0.000251995
d__Bacteria; k__norank; p__Proteobacteria; c__Gammaproteobacteria; o__Xanthomonadales; f__Xanthomonadaceae; g__Lysobacter	0.000335993	0.000251995
d__Bacteria; k__norank; p__Firmicutes; c__Erysipelotrichia; o__Erysipelotrichales; f__Erysipelotrichaceae; g__norank_f__Erysipelotrichaceae	0.000251995	0.000251995
d__Bacteria; k__norank; p__Actinobacteria; c__Actinobacteria; o__Micrococcales; f__Intrasporangiaceae; g__Serinicoccus	0.000251995	0.000251995
d__Bacteria; k__norank; p__Bacteroidetes; c__Bacteroidia; o__Bacteroidales; f__Bacteroidales_RF16_group; g__norank_f__Bacteroidales_RF16_group	8.39983e-05	0.000251995
d__Bacteria; k__norank; p__Tenericutes; c__Mollicutes; o__Mycoplasmatales; f__Mycoplasmataceae; g__Mycoplasma	0	0.000251995
d__Bacteria; k__norank; p__Proteobacteria; c__Alphaproteobacteria; o__Sphingomonadales; f__Sphingomonadaceae; g__Sphingomonas	0	0.000251995
d__Bacteria; k__norank; p__Gemmatimonadetes; c__Gemmatimonadetes; o__Gemmatimonadales; f__Gemmatimonadaceae; g__Gemmatirosa	0	0.000251995
d__Bacteria; k__norank; p__Firmicutes; c__Negativicutes; o__Selenomonadales; f__Veillonellaceae; g__Selenomonas	0	0.000251995
d__Bacteria; k__norank; p__Firmicutes; c__Clostridia; o__Clostridiales; f__Peptostreptococcaceae; g__Paeniclostridium	0	0.000251995
d__Bacteria; k__norank; p__Firmicutes; c__Clostridia; o__Clostridiales; f__Lachnospiraceae; g__Sellimonas	0	0.000251995
d__Bacteria; k__norank; p__Firmicutes; c__Clostridia; o__Clostridiales; f__Eubacteriaceae; g__unclassified_f__Eubacteriaceae	0	0.000251995
d__Bacteria; k__norank; p__Actinobacteria; c__Actinobacteria; o__Coriobacteriales; f__Coriobacteriaceae; g__Slackia	0	0.000251995
d__Bacteria; k__norank; p__Firmicutes; c__Bacilli; o__Bacillales; f__Staphylococcaceae; g__Staphylococcus	0.00327593	0.000167997
d__Bacteria; k__norank; p__Firmicutes; c__Clostridia; o__Clostridiales; f__Lachnospiraceae; g__Anaerostipes	0.00268795	0.000167997
d__Bacteria; k__norank; p__Actinobacteria; c__Actinobacteria; o__Corynebacteriales; f__Corynebacteriaceae; g__Corynebacterium_1	0.00109198	0.000167997
d__Bacteria; k__norank; p__Firmicutes; c__Clostridia; o__Clostridiales; f__Lachnospiraceae; g__[Eubacterium]_ventriosum_group	0.000587988	0.000167997
d__Bacteria; k__norank; p__Firmicutes; c__Clostridia; o__Clostridiales; f__Lachnospiraceae; g__Tyzzerella_4	0.000419992	0.000167997
d__Bacteria; k__norank; p__Firmicutes; c__Clostridia; o__Clostridiales; f__Lachnospiraceae; g__Hungatella	0.000419992	0.000167997
d__Bacteria; k__norank; p__Proteobacteria; c__Betaproteobacteria; o__Burkholderiales; f__Alcaligenaceae; g__Parasutterella	0.000251995	0.000167997
d__Bacteria; k__norank; p__Proteobacteria; c__Alphaproteobacteria; o__Caulobacterales; f__Caulobacteraceae; g__Brevundimonas	0.000251995	0.000167997
d__Bacteria; k__norank; p__Firmicutes; c__Bacilli; o__Lactobacillales; f__Carnobacteriaceae; g__Carnobacterium	0.000251995	0.000167997
d__Bacteria; k__norank; p__Bacteroidetes; c__Flavobacteriia; o__Flavobacteriales; f__Flavobacteriaceae; g__Cloacibacterium	0.000251995	0.000167997
d__Bacteria; k__norank; p__Actinobacteria; c__Actinobacteria; o__Actinomycetales; f__Actinomycetaceae; g__Trueperella	0.000251995	0.000167997
d__Bacteria; k__norank; p__Proteobacteria; c__Betaproteobacteria; o__Burkholderiales; f__Comamonadaceae; g__Aquabacterium	0.000167997	0.000167997
d__Bacteria; k__norank; p__Actinobacteria; c__Actinobacteria; o__Corynebacteriales; f__Tsukamurellaceae; g__Tsukamurella	0.000167997	0.000167997
d__Bacteria; k__norank; p__Proteobacteria; c__Alphaproteobacteria; o__Rhodobacterales; f__Rhodobacteraceae; g__Paracoccus	8.39983e-05	0.000167997
d__Bacteria; k__norank; p__Firmicutes; c__Clostridia; o__Clostridiales; f__Family_XI_o__Clostridiales; g__Parvimonas	8.39983e-05	0.000167997
d__Bacteria; k__norank; p__Proteobacteria; c__Gammaproteobacteria; o__unclassified_c__Gammaproteobacteria; f__unclassified_c__Gammaproteobacteria; g__unclassified_c__Gammaproteobacteria	0	0.000167997
d__Bacteria; k__norank; p__Proteobacteria; c__Gammaproteobacteria; o__Enterobacteriales; f__Enterobacteriaceae; g__Proteus	0	0.000167997
d__Bacteria; k__norank; p__Proteobacteria; c__Betaproteobacteria; o__Rhodocyclales; f__Rhodocyclaceae; g__Denitratisoma	0	0.000167997
d__Bacteria; k__norank; p__Proteobacteria; c__Betaproteobacteria; o__Neisseriales; f__Neisseriaceae; g__Kingella	0	0.000167997
d__Bacteria; k__norank; p__Proteobacteria; c__Alphaproteobacteria; o__Rhizobiales; f__Aurantimonadaceae; g__Aureimonas	0	0.000167997
d__Bacteria; k__norank; p__Firmicutes; c__Erysipelotrichia; o__Erysipelotrichales; f__Erysipelotrichaceae; g__[Clostridium]_innocuum_group	0	0.000167997
d__Bacteria; k__norank; p__Firmicutes; c__Clostridia; o__Clostridiales; f__Family_XIII; g__[Eubacterium]_nodatum_group	0	0.000167997
d__Bacteria; k__norank; p__Firmicutes; c__Clostridia; o__Clostridiales; f__Clostridiaceae_1; g__Candidatus_Arthromitus	0	0.000167997
d__Bacteria; k__norank; p__Cyanobacteria; c__Cyanobacteria; o__SubsectionIII; f__FamilyI_o__SubsectionIII; g__Microcoleus	0	0.000167997
d__Bacteria; k__norank; p__Actinobacteria; c__Actinobacteria; o__Actinomycetales; f__Actinomycetaceae; g__norank_f__Actinomycetaceae	0	0.000167997
d__Bacteria; k__norank; p__Firmicutes; c__Bacilli; o__Bacillales; f__Bacillaceae; g__Anoxybacillus	0.0106678	8.39983e-05
d__Bacteria; k__norank; p__Firmicutes; c__Clostridia; o__Clostridiales; f__Ruminococcaceae; g__[Eubacterium]_coprostanoligenes_group	0.00411592	8.39983e-05
d__Bacteria; k__norank; p__Firmicutes; c__Clostridia; o__Clostridiales; f__Ruminococcaceae; g__Ruminococcus_1	0.00344393	8.39983e-05
d__Bacteria; k__norank; p__Firmicutes; c__Clostridia; o__Clostridiales; f__Lachnospiraceae; g__[Eubacterium]_ruminantium_group	0.00218396	8.39983e-05
d__Bacteria; k__norank; p__Firmicutes; c__Clostridia; o__Clostridiales; f__Ruminococcaceae; g__Ruminococcaceae_NK4A214_group	0.00209996	8.39983e-05
d__Bacteria; k__norank; p__Firmicutes; c__Clostridia; o__Clostridiales; f__Ruminococcaceae; g__norank_f__Ruminococcaceae	0.00134397	8.39983e-05
d__Bacteria; k__norank; p__Proteobacteria; c__Alphaproteobacteria; o__Rhodospirillales; f__Rhodospirillaceae; g__norank_f__Rhodospirillaceae	0.00117598	8.39983e-05
d__Bacteria; k__norank; p__Firmicutes; c__Clostridia; o__Clostridiales; f__Ruminococcaceae; g__Ruminococcaceae_UCG-013	0.00117598	8.39983e-05
d__Bacteria; k__norank; p__Proteobacteria; c__Betaproteobacteria; o__Burkholderiales; f__Alcaligenaceae; g__Sutterella	0.00109198	8.39983e-05
d__Bacteria; k__norank; p__Proteobacteria; c__Gammaproteobacteria; o__Pseudomonadales; f__Moraxellaceae; g__Enhydrobacter	0.00100798	8.39983e-05
d__Bacteria; k__norank; p__Firmicutes; c__Clostridia; o__Clostridiales; f__Lachnospiraceae; g__[Eubacterium]_hallii_group	0.000923982	8.39983e-05
d__Bacteria; k__norank; p__Bacteroidetes; c__Bacteroidia; o__Bacteroidales; f__Prevotellaceae; g__Prevotellaceae_UCG-003	0.000839983	8.39983e-05
d__Bacteria; k__norank; p__Proteobacteria; c__Alphaproteobacteria; o__Caulobacterales; f__Caulobacteraceae; g__Caulobacter	0.000755985	8.39983e-05
d__Bacteria; k__norank; p__Firmicutes; c__Clostridia; o__Clostridiales; f__Lachnospiraceae; g__Coprococcus_2	0.000671987	8.39983e-05
d__Bacteria; k__norank; p__Firmicutes; c__Clostridia; o__Clostridiales; f__Lachnospiraceae; g__[Ruminococcus]_torques_group	0.00050399	8.39983e-05
d__Bacteria; k__norank; p__Firmicutes; c__Erysipelotrichia; o__Erysipelotrichales; f__Erysipelotrichaceae; g__Erysipelotrichaceae_UCG-003	0.000419992	8.39983e-05
d__Bacteria; k__norank; p__Firmicutes; c__Clostridia; o__Clostridiales; f__Ruminococcaceae; g__Anaerotruncus	0.000419992	8.39983e-05
d__Bacteria; k__norank; p__Deinococcus-Thermus; c__Deinococci; o__Deinococcales; f__Deinococcaceae; g__Deinococcus	0.000419992	8.39983e-05
d__Bacteria; k__norank; p__Firmicutes; c__Clostridia; o__Clostridiales; f__Peptostreptococcaceae; g__Romboutsia	0.000335993	8.39983e-05
d__Bacteria; k__norank; p__Firmicutes; c__Clostridia; o__Clostridiales; f__Ruminococcaceae; g__Ruminiclostridium_5	0.000251995	8.39983e-05
d__Bacteria; k__norank; p__Deferribacteres; c__Deferribacteres; o__Deferribacterales; f__Deferribacteraceae; g__Mucispirillum	0.000251995	8.39983e-05
d__Bacteria; k__norank; p__Proteobacteria; c__Gammaproteobacteria; o__Aeromonadales; f__Aeromonadaceae; g__Aeromonas	0.000167997	8.39983e-05
d__Bacteria; k__norank; p__Bacteroidetes; c__Bacteroidia; o__Bacteroidales; f__Porphyromonadaceae; g__Butyricimonas	0.000167997	8.39983e-05
d__Bacteria; k__norank; p__Bacteroidetes; c__Bacteroidia; o__Bacteroidales; f__Prevotellaceae; g__unclassified_f__Prevotellaceae	0.00251995	0
d__Bacteria; k__norank; p__Firmicutes; c__Clostridia; o__Clostridiales; f__Ruminococcaceae; g__Ruminococcaceae_UCG-010	0.00218396	0
d__Bacteria; k__norank; p__Firmicutes; c__Clostridia; o__Clostridiales; f__Ruminococcaceae; g__Oscillibacter	0.00209996	0
d__Bacteria; k__norank; p__Firmicutes; c__Clostridia; o__Clostridiales; f__Lachnospiraceae; g__Coprococcus_1	0.00201596	0
d__Bacteria; k__norank; p__Tenericutes; c__Mollicutes; o__Mollicutes_RF9; f__norank_o__Mollicutes_RF9; g__norank_o__Mollicutes_RF9	0.00184796	0
d__Bacteria; k__norank; p__Firmicutes; c__Clostridia; o__Clostridiales; f__Ruminococcaceae; g__Flavonifractor	0.00176396	0
d__Bacteria; k__norank; p__Bacteroidetes; c__Bacteroidia; o__Bacteroidales; f__Prevotellaceae; g__Prevotellaceae_UCG-001	0.00167997	0
d__Bacteria; k__norank; p__Bacteroidetes; c__Flavobacteriia; o__Flavobacteriales; f__Flavobacteriaceae; g__Chryseobacterium	0.00159597	0
d__Bacteria; k__norank; p__Firmicutes; c__Clostridia; o__Clostridiales; f__Lachnospiraceae; g__Lachnospiraceae_UCG-001	0.00134397	0
d__Bacteria; k__norank; p__Firmicutes; c__Bacilli; o__Lactobacillales; f__Leuconostocaceae; g__Leuconostoc	0.00125997	0
d__Bacteria; k__norank; p__Actinobacteria; c__Actinobacteria; o__Micrococcales; f__Intrasporangiaceae; g__Janibacter	0.00125997	0
d__Bacteria; k__norank; p__Firmicutes; c__Erysipelotrichia; o__Erysipelotrichales; f__Erysipelotrichaceae; g__Holdemanella	0.00109198	0
d__Bacteria; k__norank; p__Proteobacteria; c__Betaproteobacteria; o__Hydrogenophilales; f__Hydrogenophilaceae; g__Tepidiphilus	0.000839983	0
d__Bacteria; k__norank; p__Cyanobacteria; c__Cyanobacteria; o__Gastranaerophilales; f__norank_o__Gastranaerophilales; g__norank_o__Gastranaerophilales	0.000839983	0
d__Bacteria; k__norank; p__Proteobacteria; c__Epsilonproteobacteria; o__Campylobacterales; f__Helicobacteraceae; g__Helicobacter	0.000755985	0
d__Bacteria; k__norank; p__Firmicutes; c__Clostridia; o__Clostridiales; f__Ruminococcaceae; g__unclassified_f__Ruminococcaceae	0.000755985	0
d__Bacteria; k__norank; p__Firmicutes; c__Clostridia; o__Clostridiales; f__Lachnospiraceae; g__Dorea	0.000755985	0
d__Bacteria; k__norank; p__Firmicutes; c__Clostridia; o__Clostridiales; f__Lachnospiraceae; g__[Eubacterium]_xylanophilum_group	0.000755985	0
d__Bacteria; k__norank; p__Proteobacteria; c__Betaproteobacteria; o__Hydrogenophilales; f__Hydrogenophilaceae; g__Hydrogenophilus	0.000671987	0
d__Bacteria; k__norank; p__Cyanobacteria; c__Cyanobacteria; o__SubsectionIII; f__FamilyI_o__SubsectionIII; g__Phormidium	0.000671987	0
d__Bacteria; k__norank; p__Bacteroidetes; c__Flavobacteriia; o__Flavobacteriales; f__Flavobacteriaceae; g__Flavobacterium	0.000671987	0
d__Bacteria; k__norank; p__Proteobacteria; c__Gammaproteobacteria; o__Xanthomonadales; f__Solimonadaceae; g__norank_f__Solimonadaceae	0.000587988	0
d__Bacteria; k__norank; p__Actinobacteria; c__Actinobacteria; o__Micrococcales; f__Micrococcaceae; g__Pseudarthrobacter	0.000587988	0
d__Bacteria; k__norank; p__Actinobacteria; c__Actinobacteria; o__Micrococcales; f__Brevibacteriaceae; g__Brevibacterium	0.000587988	0
d__Bacteria; k__norank; p__Proteobacteria; c__Alphaproteobacteria; o__Rhizobiales; f__Rhizobiaceae; g__Rhizobium	0.00050399	0
d__Bacteria; k__norank; p__Firmicutes; c__Erysipelotrichia; o__Erysipelotrichales; f__Erysipelotrichaceae; g__Erysipelatoclostridium	0.00050399	0
d__Bacteria; k__norank; p__Firmicutes; c__Clostridia; o__Clostridiales; f__Family_XI_o__Clostridiales; g__Helcococcus	0.00050399	0
d__Bacteria; k__norank; p__Firmicutes; c__Bacilli; o__Lactobacillales; f__Aerococcaceae; g__Facklamia	0.00050399	0
d__Bacteria; k__norank; p__Firmicutes; c__Bacilli; o__Bacillales; f__Family_XII_o__Bacillales; g__Exiguobacterium	0.00050399	0
d__Bacteria; k__norank; p__Bacteroidetes; c__Bacteroidia; o__Bacteroidales; f__Prevotellaceae; g__Prevotellaceae_Ga6A1_group	0.00050399	0
d__Bacteria; k__norank; p__Proteobacteria; c__Gammaproteobacteria; o__Xanthomonadales; f__Xanthomonadaceae; g__Pseudoxanthomonas	0.000419992	0
d__Bacteria; k__norank; p__Proteobacteria; c__Alphaproteobacteria; o__Caulobacterales; f__Caulobacteraceae; g__Asticcacaulis	0.000419992	0
d__Bacteria; k__norank; p__Firmicutes; c__Clostridia; o__Clostridiales; f__Ruminococcaceae; g__Ruminococcaceae_UCG-003	0.000419992	0
d__Bacteria; k__norank; p__Firmicutes; c__Clostridia; o__Clostridiales; f__Peptococcaceae; g__norank_f__Peptococcaceae	0.000419992	0
d__Bacteria; k__norank; p__Firmicutes; c__Clostridia; o__Clostridiales; f__Clostridiaceae_1; g__Clostridium_sensu_stricto_1	0.000419992	0
d__Bacteria; k__norank; p__Actinobacteria; c__Actinobacteria; o__Micrococcales; f__Microbacteriaceae; g__Microbacterium	0.000419992	0
d__Bacteria; k__norank; p__Acidobacteria; c__Acidobacteria; o__Subgroup_10; f__ABS-19; g__norank_f__ABS-19	0.000419992	0
d__Bacteria; k__norank; p__Proteobacteria; c__Deltaproteobacteria; o__Myxococcales; f__Sandaracinaceae; g__norank_f__Sandaracinaceae	0.000335993	0
d__Bacteria; k__norank; p__Proteobacteria; c__Betaproteobacteria; o__Methylophilales; f__Methylophilaceae; g__OM43_clade	0.000335993	0
d__Bacteria; k__norank; p__Proteobacteria; c__Alphaproteobacteria; o__Rickettsiales; f__Mitochondria; g__norank_f__Mitochondria	0.000335993	0
d__Bacteria; k__norank; p__Firmicutes; c__Clostridia; o__Clostridiales; f__Lachnospiraceae; g__Lachnospira	0.000335993	0
d__Bacteria; k__norank; p__Chloroflexi; c__Chloroflexia; o__Chloroflexales; f__Chloroflexaceae; g__Chloronema	0.000335993	0
d__Bacteria; k__norank; p__Actinobacteria; c__Actinobacteria; o__Micrococcales; f__Dermabacteraceae; g__Brachybacterium	0.000335993	0
d__Bacteria; k__norank; p__Proteobacteria; c__Betaproteobacteria; o__Burkholderiales; f__Oxalobacteraceae; g__Janthinobacterium	0.000251995	0
d__Bacteria; k__norank; p__Lentisphaerae; c__Lentisphaeria; o__Victivallales; f__Victivallaceae; g__Victivallis	0.000251995	0
d__Bacteria; k__norank; p__Firmicutes; c__Negativicutes; o__Selenomonadales; f__Veillonellaceae; g__Allisonella	0.000251995	0
d__Bacteria; k__norank; p__Firmicutes; c__Erysipelotrichia; o__Erysipelotrichales; f__Erysipelotrichaceae; g__Faecalitalea	0.000251995	0
d__Bacteria; k__norank; p__Firmicutes; c__Clostridia; o__Clostridiales; f__Ruminococcaceae; g__Ruminiclostridium	0.000251995	0
d__Bacteria; k__norank; p__Firmicutes; c__Clostridia; o__Clostridiales; f__Christensenellaceae; g__norank_f__Christensenellaceae	0.000251995	0
d__Bacteria; k__norank; p__Firmicutes; c__Bacilli; o__Lactobacillales; f__Leuconostocaceae; g__Weissella	0.000251995	0
d__Bacteria; k__norank; p__Proteobacteria; c__unclassified_p__Proteobacteria; o__unclassified_p__Proteobacteria; f__unclassified_p__Proteobacteria; g__unclassified_p__Proteobacteria	0.000167997	0
d__Bacteria; k__norank; p__Proteobacteria; c__Gammaproteobacteria; o__Enterobacteriales; f__Enterobacteriaceae; g__Klebsiella	0.000167997	0
d__Bacteria; k__norank; p__Proteobacteria; c__Betaproteobacteria; o__Burkholderiales; f__Comamonadaceae; g__unclassified_f__Comamonadaceae	0.000167997	0
d__Bacteria; k__norank; p__Proteobacteria; c__Alphaproteobacteria; o__Rhizobiales; f__Methylobacteriaceae; g__Methylobacterium	0.000167997	0
d__Bacteria; k__norank; p__Firmicutes; c__Negativicutes; o__Selenomonadales; f__Veillonellaceae; g__Anaerospora	0.000167997	0
d__Bacteria; k__norank; p__Firmicutes; c__Clostridia; o__Clostridiales; f__Ruminococcaceae; g__Ruminococcaceae_UCG-004	0.000167997	0
d__Bacteria; k__norank; p__Firmicutes; c__Clostridia; o__Clostridiales; f__Clostridiaceae_1; g__Proteiniclasticum	0.000167997	0
d__Bacteria; k__norank; p__Bacteroidetes; c__Bacteroidia; o__Bacteroidales; f__Prevotellaceae; g__Prevotellaceae_NK3B31_group	0.000167997	0
d__Bacteria; k__norank; p__Actinobacteria; c__Actinobacteria; o__Micrococcales; f__Micrococcales_Incertae_Sedis; g__Timonella	0.000167997	0
d__Bacteria; k__norank; p__Actinobacteria; c__Actinobacteria; o__Micrococcales; f__Microbacteriaceae; g__Curtobacterium	0.000167997	0
d__Bacteria; k__norank; p__Acidobacteria; c__Acidobacteria; o__Solibacterales; f__Solibacteraceae__Subgroup_3_; g__Bryobacter	0.000167997	0

## Sheet: Sheet2
OTU ID	WHYJ	WHLJ
d__Bacteria; k__norank; p__Proteobacteria; c__Gammaproteobacteria; o__Pseudomonadales; f__Moraxellaceae; g__Acinetobacter	0.0108358	0.0316674
d__Bacteria; k__norank; p__Firmicutes; c__Bacilli; o__Bacillales; f__Bacillaceae; g__Geobacillus	0.000167997	0.000587988
d__Bacteria; k__norank; p__Actinobacteria; c__Actinobacteria; o__Corynebacteriales; f__Nocardiaceae; g__Rhodococcus	0.00537589	0.0183116
d__Bacteria; k__norank; p__Bacteroidetes; c__Bacteroidia; o__Bacteroidales; f__Bacteroidaceae; g__Bacteroides	0.0206636	0.00100798
d__Bacteria; k__norank; p__Firmicutes; c__Bacilli; o__Lactobacillales; f__Streptococcaceae; g__Streptococcus	0.161697	0.160773
d__Bacteria; k__norank; p__Firmicutes; c__Clostridia; o__Clostridiales; f__Ruminococcaceae; g__Faecalibacterium	0.0048719	0.000587988
d__Bacteria; k__norank; p__Bacteroidetes; c__Bacteroidia; o__Bacteroidales; f__Bacteroidales_S24-7_group; g__norank_f__Bacteroidales_S24-7_group	0.0179756	0.000419992
d__Bacteria; k__norank; p__Bacteroidetes; c__Bacteroidia; o__Bacteroidales; f__Prevotellaceae; g__Prevotella_7	0.00344393	0.00285594
d__Bacteria; k__norank; p__Proteobacteria; c__Alphaproteobacteria; o__Rhizobiales; f__Bradyrhizobiaceae; g__Bradyrhizobium	0.000755985	0.000923982
d__Bacteria; k__norank; p__Proteobacteria; c__Gammaproteobacteria; o__Pasteurellales; f__Pasteurellaceae; g__Haemophilus	0.0600588	0.0372953
d__Bacteria; k__norank; p__Firmicutes; c__Negativicutes; o__Selenomonadales; f__Veillonellaceae; g__Veillonella	0.0312474	0.0427551
d__Bacteria; k__norank; p__Proteobacteria; c__Gammaproteobacteria; o__Enterobacteriales; f__Enterobacteriaceae; g__unclassified_f__Enterobacteriaceae	0.000923982	0.00142797
d__Bacteria; k__norank; p__Deinococcus-Thermus; c__Deinococci; o__Thermales; f__Thermaceae; g__Thermus	0.000419992	0.00134397
d__Bacteria; k__norank; p__Firmicutes; c__Bacilli; o__Bacillales; f__Bacillaceae; g__Anoxybacillus	0	0.000671987
d__Bacteria; k__norank; p__Bacteroidetes; c__Bacteroidia; o__Bacteroidales; f__Porphyromonadaceae; g__Parabacteroides	0.00159597	0.000167997
d__Bacteria; k__norank; p__Firmicutes; c__Clostridia; o__Clostridiales; f__Ruminococcaceae; g__Subdoligranulum	0.000755985	0
d__Bacteria; k__norank; p__Bacteroidetes; c__Bacteroidia; o__Bacteroidales; f__Rikenellaceae; g__Alistipes	0.00142797	0.000251995
d__Bacteria; k__norank; p__Proteobacteria; c__Betaproteobacteria; o__Neisseriales; f__Neisseriaceae; g__Neisseria	0.0795464	0.125997
d__Bacteria; k__norank; p__Firmicutes; c__Clostridia; o__Clostridiales; f__Lachnospiraceae; g__Lachnospiraceae_NK4A136_group	0.00873583	0
d__Bacteria; k__norank; p__Bacteroidetes; c__Bacteroidia; o__Bacteroidales; f__Prevotellaceae; g__Prevotella	0.00613188	0.00890382
d__Bacteria; k__norank; p__Proteobacteria; c__Betaproteobacteria; o__Burkholderiales; f__Alcaligenaceae; g__Achromobacter	0.000587988	0.000839983
d__Bacteria; k__norank; p__Firmicutes; c__Clostridia; o__Clostridiales; f__Ruminococcaceae; g__Ruminococcaceae_UCG-014	0.00243595	0
d__Bacteria; k__norank; p__Actinobacteria; c__Actinobacteria; o__Propionibacteriales; f__Propionibacteriaceae; g__Propionibacterium	0.00772785	0.0152877
d__Bacteria; k__norank; p__Firmicutes; c__Clostridia; o__Clostridiales; f__Lachnospiraceae; g__Blautia	0.00310794	0.000167997
d__Bacteria; k__norank; p__Firmicutes; c__Clostridia; o__Clostridiales; f__Lachnospiraceae; g__[Eubacterium]_rectale_group	0.00176396	8.39983e-05
d__Bacteria; k__norank; p__Firmicutes; c__Bacilli; o__Lactobacillales; f__Lactobacillaceae; g__Lactobacillus	0.00739185	0.000167997
d__Bacteria; k__norank; p__Firmicutes; c__Clostridia; o__Clostridiales; f__Lachnospiraceae; g__norank_f__Lachnospiraceae	0.00377992	0.000419992
d__Bacteria; k__norank; p__Firmicutes; c__Bacilli; o__Lactobacillales; f__Enterococcaceae; g__Enterococcus	0.00730785	0.0120958
d__Bacteria; k__norank; p__Proteobacteria; c__Gammaproteobacteria; o__Enterobacteriales; f__Enterobacteriaceae; g__Cronobacter	0.000335993	0.00117598
d__Bacteria; k__norank; p__Firmicutes; c__Clostridia; o__Clostridiales; f__Ruminococcaceae; g__Ruminococcus_2	0.000839983	8.39983e-05
d__Bacteria; k__norank; p__Firmicutes; c__Clostridia; o__Clostridiales; f__Christensenellaceae; g__Christensenellaceae_R-7_group	0.000755985	0.000335993
d__Bacteria; k__norank; p__Firmicutes; c__Clostridia; o__Clostridiales; f__Ruminococcaceae; g__[Eubacterium]_coprostanoligenes_group	0.000923982	0
d__Bacteria; k__norank; p__Firmicutes; c__Clostridia; o__Clostridiales; f__Ruminococcaceae; g__Ruminococcus_1	0.000335993	0
d__Bacteria; k__norank; p__Proteobacteria; c__Betaproteobacteria; o__Burkholderiales; f__Burkholderiaceae; g__Lautropia	0.00243595	0.00209996
d__Bacteria; k__norank; p__Bacteroidetes; c__Bacteroidia; o__Bacteroidales; f__Porphyromonadaceae; g__Odoribacter	0.00277194	0.000167997
d__Bacteria; k__norank; p__Firmicutes; c__Bacilli; o__Bacillales; f__Staphylococcaceae; g__Staphylococcus	0.000167997	0.000251995
d__Bacteria; k__norank; p__Firmicutes; c__Clostridia; o__Clostridiales; f__Ruminococcaceae; g__Ruminococcaceae_UCG-002	0.00117598	0
d__Bacteria; k__norank; p__Firmicutes; c__Clostridia; o__Clostridiales; f__Lachnospiraceae; g__Anaerostipes	0.000167997	0
d__Bacteria; k__norank; p__unclassified_k__norank; c__unclassified_k__norank; o__unclassified_k__norank; f__unclassified_k__norank; g__unclassified_k__norank	0.000335993	0.000671987
d__Bacteria; k__norank; p__Firmicutes; c__Clostridia; o__Clostridiales; f__Lachnospiraceae; g__Lachnoclostridium	0.00142797	0
d__Bacteria; k__norank; p__Firmicutes; c__Bacilli; o__Bacillales; f__Family_XI_o__Bacillales; g__Gemella	0.00361193	0.0110038
d__Bacteria; k__norank; p__Bacteroidetes; c__Bacteroidia; o__Bacteroidales; f__Prevotellaceae; g__unclassified_f__Prevotellaceae	0.000419992	0
d__Bacteria; k__norank; p__Proteobacteria; c__Alphaproteobacteria; o__Rhizobiales; f__Bradyrhizobiaceae; g__norank_f__Bradyrhizobiaceae	0	0.000167997
d__Bacteria; k__norank; p__Firmicutes; c__Clostridia; o__Clostridiales; f__Lachnospiraceae; g__unclassified_f__Lachnospiraceae	0.00310794	0
d__Bacteria; k__norank; p__Firmicutes; c__Clostridia; o__Clostridiales; f__Ruminococcaceae; g__Ruminococcaceae_UCG-010	0	0.000251995
d__Bacteria; k__norank; p__Firmicutes; c__Clostridia; o__Clostridiales; f__Lachnospiraceae; g__[Eubacterium]_ruminantium_group	8.39983e-05	0
d__Bacteria; k__norank; p__Cyanobacteria; c__Cyanobacteria; o__norank_c__Cyanobacteria; f__norank_c__Cyanobacteria; g__norank_c__Cyanobacteria	8.39983e-05	0
d__Bacteria; k__norank; p__Fusobacteria; c__Fusobacteriia; o__Fusobacteriales; f__Fusobacteriaceae; g__Fusobacterium	0.00688786	0.0149517
d__Bacteria; k__norank; p__Firmicutes; c__Clostridia; o__Clostridiales; f__Ruminococcaceae; g__Ruminococcaceae_NK4A214_group	0.000251995	0
d__Bacteria; k__norank; p__Firmicutes; c__Clostridia; o__Clostridiales; f__Ruminococcaceae; g__Oscillibacter	0.000923982	0
d__Bacteria; k__norank; p__Bacteroidetes; c__Bacteroidia; o__Bacteroidales; f__Prevotellaceae; g__Prevotella_9	0.000587988	0.00235195
d__Bacteria; k__norank; p__Firmicutes; c__Clostridia; o__Clostridiales; f__Lachnospiraceae; g__Coprococcus_1	0.000251995	0
d__Bacteria; k__norank; p__Firmicutes; c__Clostridia; o__Clostridiales; f__Lachnospiraceae; g__Fusicatenibacter	0.000587988	0
d__Bacteria; k__norank; p__Bacteroidetes; c__Bacteroidia; o__Bacteroidales; f__Prevotellaceae; g__Alloprevotella	0.0143637	0.00335993
d__Bacteria; k__norank; p__Tenericutes; c__Mollicutes; o__Mollicutes_RF9; f__norank_o__Mollicutes_RF9; g__norank_o__Mollicutes_RF9	0.000167997	0
d__Bacteria; k__norank; p__Firmicutes; c__Negativicutes; o__Selenomonadales; f__Veillonellaceae; g__Selenomonas_3	0.00419992	0.00663587
d__Bacteria; k__norank; p__Firmicutes; c__Negativicutes; o__Selenomonadales; f__Acidaminococcaceae; g__Phascolarctobacterium	8.39983e-05	0
d__Bacteria; k__norank; p__Actinobacteria; c__Actinobacteria; o__Actinomycetales; f__Actinomycetaceae; g__Actinomyces	0.0285594	0.0466191
d__Bacteria; k__norank; p__Firmicutes; c__Clostridia; o__Clostridiales; f__Ruminococcaceae; g__Flavonifractor	0.000167997	0
d__Bacteria; k__norank; p__Bacteroidetes; c__Bacteroidia; o__Bacteroidales; f__Prevotellaceae; g__Prevotellaceae_UCG-001	0.000167997	0
d__Bacteria; k__norank; p__Bacteroidetes; c__Flavobacteriia; o__Flavobacteriales; f__Flavobacteriaceae; g__Chryseobacterium	0	0.00050399
d__Bacteria; k__norank; p__Firmicutes; c__Clostridia; o__Clostridiales; f__Lachnospiraceae; g__Roseburia	0.000335993	0
d__Bacteria; k__norank; p__Bacteroidetes; c__Bacteroidia; o__Bacteroidales; f__Rikenellaceae; g__Rikenellaceae_RC9_gut_group	0	0
d__Bacteria; k__norank; p__Proteobacteria; c__Alphaproteobacteria; o__Rhizobiales; f__Bradyrhizobiaceae; g__Bosea	8.39983e-05	0
d__Bacteria; k__norank; p__Firmicutes; c__Clostridia; o__Clostridiales; f__Ruminococcaceae; g__norank_f__Ruminococcaceae	0.00117598	8.39983e-05
d__Bacteria; k__norank; p__Firmicutes; c__Clostridia; o__Clostridiales; f__Peptostreptococcaceae; g__Peptostreptococcus	8.39983e-05	0
d__Bacteria; k__norank; p__Firmicutes; c__Clostridia; o__Clostridiales; f__Lachnospiraceae; g__Lachnospiraceae_UCG-001	0.000167997	0
d__Bacteria; k__norank; p__Deinococcus-Thermus; c__Deinococci; o__Deinococcales; f__Trueperaceae; g__Truepera	0	0
d__Bacteria; k__norank; p__Bacteroidetes; c__Bacteroidia; o__Bacteroidales; f__Prevotellaceae; g__Prevotella_6	0	0.000419992
d__Bacteria; k__norank; p__Firmicutes; c__Bacilli; o__Lactobacillales; f__Leuconostocaceae; g__Leuconostoc	8.39983e-05	0
d__Bacteria; k__norank; p__Actinobacteria; c__Actinobacteria; o__Micrococcales; f__Micrococcaceae; g__Rothia	0.00310794	0.00235195
d__Bacteria; k__norank; p__Actinobacteria; c__Actinobacteria; o__Micrococcales; f__Intrasporangiaceae; g__Janibacter	0	0.000251995
d__Bacteria; k__norank; p__Proteobacteria; c__Betaproteobacteria; o__Burkholderiales; f__Burkholderiaceae; g__Ralstonia	0	8.39983e-05
d__Bacteria; k__norank; p__Proteobacteria; c__Alphaproteobacteria; o__Rhodospirillales; f__Rhodospirillaceae; g__norank_f__Rhodospirillaceae	0	0
d__Bacteria; k__norank; p__Firmicutes; c__Clostridia; o__Clostridiales; f__Ruminococcaceae; g__Ruminococcaceae_UCG-013	0.000167997	0
d__Bacteria; k__norank; p__Firmicutes; c__Clostridia; o__Clostridiales; f__Ruminococcaceae; g__Ruminococcaceae_UCG-005	0.000419992	0.000335993
d__Bacteria; k__norank; p__Proteobacteria; c__Betaproteobacteria; o__Burkholderiales; f__Alcaligenaceae; g__Sutterella	8.39983e-05	0
d__Bacteria; k__norank; p__Firmicutes; c__Erysipelotrichia; o__Erysipelotrichales; f__Erysipelotrichaceae; g__Holdemanella	0	0
d__Bacteria; k__norank; p__Actinobacteria; c__Actinobacteria; o__Corynebacteriales; f__Corynebacteriaceae; g__Corynebacterium_1	0.000251995	0.000251995
d__Bacteria; k__norank; p__Proteobacteria; c__Gammaproteobacteria; o__Pseudomonadales; f__Moraxellaceae; g__Enhydrobacter	0.000419992	0.000167997
d__Bacteria; k__norank; p__Actinobacteria; c__Actinobacteria; o__Micrococcales; f__Micrococcaceae; g__Micrococcus	0.000335993	0.00109198
d__Bacteria; k__norank; p__Fusobacteria; c__Fusobacteriia; o__Fusobacteriales; f__Leptotrichiaceae; g__Leptotrichia	0.0429231	0.0565309
d__Bacteria; k__norank; p__Firmicutes; c__Negativicutes; o__Selenomonadales; f__Veillonellaceae; g__Megamonas	0	0
d__Bacteria; k__norank; p__Firmicutes; c__Clostridia; o__Clostridiales; f__Lachnospiraceae; g__[Eubacterium]_hallii_group	0.00125997	0
d__Bacteria; k__norank; p__Bacteroidetes; c__Bacteroidia; o__Bacteroidales; f__Porphyromonadaceae; g__Barnesiella	0.000419992	0
d__Bacteria; k__norank; p__Proteobacteria; c__Betaproteobacteria; o__Hydrogenophilales; f__Hydrogenophilaceae; g__Tepidiphilus	0	0
d__Bacteria; k__norank; p__Cyanobacteria; c__Cyanobacteria; o__Gastranaerophilales; f__norank_o__Gastranaerophilales; g__norank_o__Gastranaerophilales	0	0
d__Bacteria; k__norank; p__Bacteroidetes; c__Flavobacteriia; o__Flavobacteriales; f__Flavobacteriaceae; g__Capnocytophaga	0.145317	0.0426711
d__Bacteria; k__norank; p__Bacteroidetes; c__Bacteroidia; o__Bacteroidales; f__Prevotellaceae; g__Prevotellaceae_UCG-003	0	0
d__Bacteria; k__norank; p__Proteobacteria; c__Epsilonproteobacteria; o__Campylobacterales; f__Helicobacteraceae; g__Helicobacter	8.39983e-05	0
d__Bacteria; k__norank; p__Proteobacteria; c__Alphaproteobacteria; o__Caulobacterales; f__Caulobacteraceae; g__Caulobacter	0	0.000167997
d__Bacteria; k__norank; p__Firmicutes; c__Clostridia; o__Clostridiales; f__Ruminococcaceae; g__unclassified_f__Ruminococcaceae	0	0
d__Bacteria; k__norank; p__Firmicutes; c__Clostridia; o__Clostridiales; f__Lachnospiraceae; g__Dorea	0.000251995	0
d__Bacteria; k__norank; p__Firmicutes; c__Clostridia; o__Clostridiales; f__Lachnospiraceae; g__[Eubacterium]_xylanophilum_group	8.39983e-05	0
d__Bacteria; k__norank; p__Bacteroidetes; c__Bacteroidia; o__Bacteroidales; f__Porphyromonadaceae; g__Tannerella	0.00167997	0.0226795
d__Bacteria; k__norank; p__Actinobacteria; c__Actinobacteria; o__Coriobacteriales; f__Coriobacteriaceae; g__Collinsella	0.000251995	0
d__Bacteria; k__norank; p__Proteobacteria; c__Betaproteobacteria; o__Hydrogenophilales; f__Hydrogenophilaceae; g__Hydrogenophilus	0	0
d__Bacteria; k__norank; p__Firmicutes; c__Clostridia; o__Clostridiales; f__Ruminococcaceae; g__Ruminiclostridium_9	0.00117598	0
d__Bacteria; k__norank; p__Firmicutes; c__Clostridia; o__Clostridiales; f__Lachnospiraceae; g__Coprococcus_2	0.000335993	0
d__Bacteria; k__norank; p__Cyanobacteria; c__Cyanobacteria; o__SubsectionIII; f__FamilyI_o__SubsectionIII; g__Phormidium	0	0
d__Bacteria; k__norank; p__Bacteroidetes; c__Flavobacteriia; o__Flavobacteriales; f__Flavobacteriaceae; g__Flavobacterium	0	0
d__Bacteria; k__norank; p__Bacteroidetes; c__Bacteroidia; o__Bacteroidales; f__Porphyromonadaceae; g__Porphyromonas	0.048719	0.099286
d__Bacteria; k__norank; p__Proteobacteria; c__Gammaproteobacteria; o__Xanthomonadales; f__Solimonadaceae; g__norank_f__Solimonadaceae	0	0
d__Bacteria; k__norank; p__Proteobacteria; c__Alphaproteobacteria; o__Rhizobiales; f__Phyllobacteriaceae; g__Phyllobacterium	0	0
d__Bacteria; k__norank; p__Firmicutes; c__Clostridia; o__Clostridiales; f__Lachnospiraceae; g__Oribacterium	0	0
d__Bacteria; k__norank; p__Firmicutes; c__Clostridia; o__Clostridiales; f__Lachnospiraceae; g__[Eubacterium]_ventriosum_group	8.39983e-05	0
d__Bacteria; k__norank; p__Actinobacteria; c__Actinobacteria; o__Micrococcales; f__Micrococcaceae; g__Pseudarthrobacter	0	0
d__Bacteria; k__norank; p__Actinobacteria; c__Actinobacteria; o__Micrococcales; f__Brevibacteriaceae; g__Brevibacterium	0	0
d__Bacteria; k__norank; p__Proteobacteria; c__Alphaproteobacteria; o__Rhodobacterales; f__Rhodobacteraceae; g__Sulfitobacter	0	0.000671987
d__Bacteria; k__norank; p__Proteobacteria; c__Alphaproteobacteria; o__Rhizobiales; f__Rhizobiaceae; g__Rhizobium	0	0
d__Bacteria; k__norank; p__Firmicutes; c__Erysipelotrichia; o__Erysipelotrichales; f__Erysipelotrichaceae; g__Erysipelatoclostridium	0.00050399	0
d__Bacteria; k__norank; p__Firmicutes; c__Erysipelotrichia; o__Erysipelotrichales; f__Erysipelotrichaceae; g__Allobaculum	0.00604788	0
d__Bacteria; k__norank; p__Firmicutes; c__Clostridia; o__Clostridiales; f__Lachnospiraceae; g__[Ruminococcus]_torques_group	0.000251995	0
d__Bacteria; k__norank; p__Firmicutes; c__Clostridia; o__Clostridiales; f__Family_XI_o__Clostridiales; g__Helcococcus	0	0
d__Bacteria; k__norank; p__Firmicutes; c__Bacilli; o__Lactobacillales; f__Aerococcaceae; g__Facklamia	0	0
d__Bacteria; k__norank; p__Firmicutes; c__Bacilli; o__Bacillales; f__Family_XII_o__Bacillales; g__Exiguobacterium	0	0
d__Bacteria; k__norank; p__Bacteroidetes; c__Flavobacteriia; o__Flavobacteriales; f__Flavobacteriaceae; g__Bergeyella	0.00268795	0.00277194
d__Bacteria; k__norank; p__Bacteroidetes; c__Bacteroidia; o__Bacteroidales; f__Prevotellaceae; g__Prevotellaceae_Ga6A1_group	0	0
d__Bacteria; k__norank; p__Proteobacteria; c__Gammaproteobacteria; o__Xanthomonadales; f__Xanthomonadaceae; g__Pseudoxanthomonas	0	0.000251995
d__Bacteria; k__norank; p__Proteobacteria; c__Alphaproteobacteria; o__Caulobacterales; f__Caulobacteraceae; g__Asticcacaulis	0	0
d__Bacteria; k__norank; p__Firmicutes; c__Erysipelotrichia; o__Erysipelotrichales; f__Erysipelotrichaceae; g__Erysipelotrichaceae_UCG-003	0.000419992	0
d__Bacteria; k__norank; p__Firmicutes; c__Clostridia; o__Clostridiales; f__Ruminococcaceae; g__Ruminococcaceae_UCG-003	8.39983e-05	8.39983e-05
d__Bacteria; k__norank; p__Firmicutes; c__Clostridia; o__Clostridiales; f__Ruminococcaceae; g__Anaerotruncus	0.00117598	0
d__Bacteria; k__norank; p__Firmicutes; c__Clostridia; o__Clostridiales; f__Peptococcaceae; g__norank_f__Peptococcaceae	0	0
d__Bacteria; k__norank; p__Firmicutes; c__Clostridia; o__Clostridiales; f__Lachnospiraceae; g__Tyzzerella_4	0.00050399	0
d__Bacteria; k__norank; p__Firmicutes; c__Clostridia; o__Clostridiales; f__Lachnospiraceae; g__Hungatella	0.000167997	0
d__Bacteria; k__norank; p__Firmicutes; c__Clostridia; o__Clostridiales; f__Clostridiaceae_1; g__Clostridium_sensu_stricto_1	8.39983e-05	0.00050399
d__Bacteria; k__norank; p__Deinococcus-Thermus; c__Deinococci; o__Deinococcales; f__Deinococcaceae; g__Deinococcus	0.000167997	0.000335993
d__Bacteria; k__norank; p__Bacteroidetes; c__Bacteroidia; o__Bacteroidales; f__Prevotellaceae; g__Prevotella_2	0.00461991	0.00671987
d__Bacteria; k__norank; p__Actinobacteria; c__Actinobacteria; o__Micrococcales; f__Microbacteriaceae; g__Microbacterium	0	8.39983e-05
d__Bacteria; k__norank; p__Acidobacteria; c__Acidobacteria; o__Subgroup_10; f__ABS-19; g__norank_f__ABS-19	0	0
d__Bacteria; k__norank; p__Proteobacteria; c__Gammaproteobacteria; o__Xanthomonadales; f__Xanthomonadaceae; g__Stenotrophomonas	8.39983e-05	8.39983e-05
d__Bacteria; k__norank; p__Proteobacteria; c__Gammaproteobacteria; o__Xanthomonadales; f__Xanthomonadaceae; g__Lysobacter	0	0
d__Bacteria; k__norank; p__Proteobacteria; c__Deltaproteobacteria; o__Myxococcales; f__Sandaracinaceae; g__norank_f__Sandaracinaceae	0	0
d__Bacteria; k__norank; p__Proteobacteria; c__Betaproteobacteria; o__Methylophilales; f__Methylophilaceae; g__OM43_clade	0	0
d__Bacteria; k__norank; p__Proteobacteria; c__Alphaproteobacteria; o__Rickettsiales; f__Mitochondria; g__norank_f__Mitochondria	0	8.39983e-05
d__Bacteria; k__norank; p__Firmicutes; c__Clostridia; o__Clostridiales; f__Peptostreptococcaceae; g__Romboutsia	0.000251995	0
d__Bacteria; k__norank; p__Firmicutes; c__Clostridia; o__Clostridiales; f__Lachnospiraceae; g__Lachnospira	8.39983e-05	0
d__Bacteria; k__norank; p__Firmicutes; c__Clostridia; o__Clostridiales; f__Lachnospiraceae; g__Lachnoanaerobaculum	0.00109198	0.00697186
d__Bacteria; k__norank; p__Firmicutes; c__Clostridia; o__Clostridiales; f__Family_XIII; g__Mogibacterium	8.39983e-05	0
d__Bacteria; k__norank; p__Chloroflexi; c__Chloroflexia; o__Chloroflexales; f__Chloroflexaceae; g__Chloronema	0	0
d__Bacteria; k__norank; p__Bacteroidetes; c__Bacteroidia; o__Bacteroidales; f__unclassified_o__Bacteroidales; g__unclassified_o__Bacteroidales	0	0
d__Bacteria; k__norank; p__Actinobacteria; c__Actinobacteria; o__Micrococcales; f__Dermabacteraceae; g__Brachybacterium	0.000167997	8.39983e-05
d__Bacteria; k__norank; p__Actinobacteria; c__Actinobacteria; o__Corynebacteriales; f__Corynebacteriaceae; g__Corynebacterium	0.0793784	0.107098
d__Bacteria; k__norank; p__Proteobacteria; c__Epsilonproteobacteria; o__Campylobacterales; f__Campylobacteraceae; g__Campylobacter	0.00100798	0.00193196
d__Bacteria; k__norank; p__Proteobacteria; c__Betaproteobacteria; o__Burkholderiales; f__Oxalobacteraceae; g__Janthinobacterium	0	0
d__Bacteria; k__norank; p__Proteobacteria; c__Betaproteobacteria; o__Burkholderiales; f__Alcaligenaceae; g__Parasutterella	0	0
d__Bacteria; k__norank; p__Proteobacteria; c__Alphaproteobacteria; o__Caulobacterales; f__Caulobacteraceae; g__Brevundimonas	0	0.000251995
d__Bacteria; k__norank; p__Lentisphaerae; c__Lentisphaeria; o__Victivallales; f__Victivallaceae; g__Victivallis	0	0
d__Bacteria; k__norank; p__Firmicutes; c__Negativicutes; o__Selenomonadales; f__Veillonellaceae; g__Allisonella	0	0
d__Bacteria; k__norank; p__Firmicutes; c__Erysipelotrichia; o__Erysipelotrichales; f__Erysipelotrichaceae; g__norank_f__Erysipelotrichaceae	0.00117598	0
d__Bacteria; k__norank; p__Firmicutes; c__Erysipelotrichia; o__Erysipelotrichales; f__Erysipelotrichaceae; g__Faecalitalea	0	0
d__Bacteria; k__norank; p__Firmicutes; c__Clostridia; o__Clostridiales; f__Ruminococcaceae; g__Ruminiclostridium_5	8.39983e-05	0
d__Bacteria; k__norank; p__Firmicutes; c__Clostridia; o__Clostridiales; f__Ruminococcaceae; g__Ruminiclostridium	8.39983e-05	0
d__Bacteria; k__norank; p__Firmicutes; c__Clostridia; o__Clostridiales; f__Ruminococcaceae; g__Butyricicoccus	0.000839983	0
d__Bacteria; k__norank; p__Firmicutes; c__Clostridia; o__Clostridiales; f__Christensenellaceae; g__norank_f__Christensenellaceae	0	0
d__Bacteria; k__norank; p__Firmicutes; c__Bacilli; o__Lactobacillales; f__Leuconostocaceae; g__Weissella	0	0
d__Bacteria; k__norank; p__Firmicutes; c__Bacilli; o__Lactobacillales; f__Carnobacteriaceae; g__Carnobacterium	8.39983e-05	0
d__Bacteria; k__norank; p__Deferribacteres; c__Deferribacteres; o__Deferribacterales; f__Deferribacteraceae; g__Mucispirillum	0.000839983	0
d__Bacteria; k__norank; p__Bacteroidetes; c__Flavobacteriia; o__Flavobacteriales; f__Flavobacteriaceae; g__Cloacibacterium	0	8.39983e-05
d__Bacteria; k__norank; p__Actinobacteria; c__Actinobacteria; o__Micrococcales; f__Intrasporangiaceae; g__Serinicoccus	0	0
d__Bacteria; k__norank; p__Actinobacteria; c__Actinobacteria; o__Coriobacteriales; f__Coriobacteriaceae; g__Atopobium	0.000167997	0
d__Bacteria; k__norank; p__Actinobacteria; c__Actinobacteria; o__Actinomycetales; f__Actinomycetaceae; g__Trueperella	0	0
d__Bacteria; k__norank; p__Proteobacteria; c__unclassified_p__Proteobacteria; o__unclassified_p__Proteobacteria; f__unclassified_p__Proteobacteria; g__unclassified_p__Proteobacteria	0	8.39983e-05
d__Bacteria; k__norank; p__Proteobacteria; c__Gammaproteobacteria; o__Enterobacteriales; f__Enterobacteriaceae; g__Klebsiella	0	0
d__Bacteria; k__norank; p__Proteobacteria; c__Gammaproteobacteria; o__Aeromonadales; f__Aeromonadaceae; g__Aeromonas	8.39983e-05	0.000167997
d__Bacteria; k__norank; p__Proteobacteria; c__Betaproteobacteria; o__Burkholderiales; f__Comamonadaceae; g__unclassified_f__Comamonadaceae	8.39983e-05	0.000167997
d__Bacteria; k__norank; p__Proteobacteria; c__Betaproteobacteria; o__Burkholderiales; f__Comamonadaceae; g__Comamonas	0.0233515	0.0340193
d__Bacteria; k__norank; p__Proteobacteria; c__Betaproteobacteria; o__Burkholderiales; f__Comamonadaceae; g__Aquabacterium	0	0
d__Bacteria; k__norank; p__Proteobacteria; c__Alphaproteobacteria; o__Rhizobiales; f__Methylobacteriaceae; g__Methylobacterium	0	0.000167997
d__Bacteria; k__norank; p__Firmicutes; c__Negativicutes; o__Selenomonadales; f__Veillonellaceae; g__Megasphaera	0.000923982	8.39983e-05
d__Bacteria; k__norank; p__Firmicutes; c__Negativicutes; o__Selenomonadales; f__Veillonellaceae; g__Anaerospora	0	0
d__Bacteria; k__norank; p__Firmicutes; c__Clostridia; o__Clostridiales; f__Ruminococcaceae; g__Ruminococcaceae_UCG-004	8.39983e-05	0
d__Bacteria; k__norank; p__Firmicutes; c__Clostridia; o__Clostridiales; f__Lachnospiraceae; g__Catonella	0.000419992	0.000335993
d__Bacteria; k__norank; p__Firmicutes; c__Clostridia; o__Clostridiales; f__Clostridiaceae_1; g__Proteiniclasticum	0	0
d__Bacteria; k__norank; p__Bacteroidetes; c__Bacteroidia; o__Bacteroidales; f__Prevotellaceae; g__Prevotellaceae_NK3B31_group	0	0
d__Bacteria; k__norank; p__Bacteroidetes; c__Bacteroidia; o__Bacteroidales; f__Porphyromonadaceae; g__Butyricimonas	0.000167997	0
d__Bacteria; k__norank; p__Actinobacteria; c__Actinobacteria; o__Micrococcales; f__Micrococcales_Incertae_Sedis; g__Timonella	0	0
d__Bacteria; k__norank; p__Actinobacteria; c__Actinobacteria; o__Micrococcales; f__Microbacteriaceae; g__Curtobacterium	0	0
d__Bacteria; k__norank; p__Actinobacteria; c__Actinobacteria; o__Corynebacteriales; f__Tsukamurellaceae; g__Tsukamurella	0	0
d__Bacteria; k__norank; p__Acidobacteria; c__Acidobacteria; o__Solibacterales; f__Solibacteraceae__Subgroup_3_; g__Bryobacter	0	0
d__Bacteria; k__norank; p__Proteobacteria; c__Gammaproteobacteria; o__Pseudomonadales; f__Moraxellaceae; g__Perlucidibaca	0	0
d__Bacteria; k__norank; p__Proteobacteria; c__Alphaproteobacteria; o__Sphingomonadales; f__unclassified_o__Sphingomonadales; g__unclassified_o__Sphingomonadales	0	8.39983e-05
d__Bacteria; k__norank; p__Proteobacteria; c__Alphaproteobacteria; o__Rhodobacterales; f__Rhodobacteraceae; g__Paracoccus	0.00142797	0.000167997
d__Bacteria; k__norank; p__Proteobacteria; c__Alphaproteobacteria; o__Alphaproteobacteria_Incertae_Sedis; f__norank_o__Alphaproteobacteria_Incertae_Sedis; g__norank_o__Alphaproteobacteria_Incertae_Sedis	0	0
d__Bacteria; k__norank; p__Firmicutes; c__Clostridia; o__Clostridiales; f__Ruminococcaceae; g__Ruminiclostridium_6	0.000335993	0
d__Bacteria; k__norank; p__Firmicutes; c__Clostridia; o__Clostridiales; f__Ruminococcaceae; g__Candidatus_Soleaferrea	0	8.39983e-05
d__Bacteria; k__norank; p__Firmicutes; c__Clostridia; o__Clostridiales; f__Lachnospiraceae; g__Lachnospiraceae_UCG-010	0	0
d__Bacteria; k__norank; p__Firmicutes; c__Clostridia; o__Clostridiales; f__Lachnospiraceae; g__Lachnospiraceae_UCG-006	0.000671987	0
d__Bacteria; k__norank; p__Firmicutes; c__Clostridia; o__Clostridiales; f__Lachnospiraceae; g__[Eubacterium]_eligens_group	0.000335993	8.39983e-05
d__Bacteria; k__norank; p__Firmicutes; c__Clostridia; o__Clostridiales; f__Family_XIII; g__[Eubacterium]_brachy_group	0.000251995	8.39983e-05
d__Bacteria; k__norank; p__Firmicutes; c__Clostridia; o__Clostridiales; f__Family_XI_o__Clostridiales; g__Parvimonas	0.000587988	0
d__Bacteria; k__norank; p__Firmicutes; c__Clostridia; o__Clostridiales; f__Family_XI_o__Clostridiales; g__Anaerococcus	0	0
d__Bacteria; k__norank; p__Firmicutes; c__Clostridia; o__Clostridiales; f__Clostridiales_vadinBB60_group; g__norank_f__Clostridiales_vadinBB60_group	0.000167997	0
d__Bacteria; k__norank; p__Firmicutes; c__Bacilli; o__Lactobacillales; f__Carnobacteriaceae; g__Atopostipes	0	0
d__Bacteria; k__norank; p__Firmicutes; c__Bacilli; o__Lactobacillales; f__Aerococcaceae; g__Aerococcus	0	0.000167997
d__Bacteria; k__norank; p__Cyanobacteria; c__Cyanobacteria; o__SubsectionII; f__FamilyII_o__SubsectionII; g__Chroococcidiopsis	0	8.39983e-05
d__Bacteria; k__norank; p__Bacteroidetes; c__Bacteroidia; o__Bacteroidales; f__Bacteroidales_RF16_group; g__norank_f__Bacteroidales_RF16_group	0	0
d__Bacteria; k__norank; p__Actinobacteria; c__Actinobacteria; o__Frankiales; f__norank_o__Frankiales; g__norank_o__Frankiales	0	0
d__Bacteria; k__norank; p__Actinobacteria; c__Actinobacteria; o__Coriobacteriales; f__Coriobacteriaceae; g__Parvibacter	0	0
d__Bacteria; k__norank; p__Actinobacteria; c__Actinobacteria; o__Coriobacteriales; f__Coriobacteriaceae; g__Enterorhabdus	0	0
d__Bacteria; k__norank; p__Acidobacteria; c__Acidobacteria; o__norank_c__Acidobacteria; f__norank_c__Acidobacteria; g__norank_c__Acidobacteria	0	0
d__Bacteria; k__norank; p__Verrucomicrobia; c__Opitutae; o__MB11C04_marine_group; f__norank_o__MB11C04_marine_group; g__norank_o__MB11C04_marine_group	0	0
d__Bacteria; k__norank; p__Tenericutes; c__Mollicutes; o__Mycoplasmatales; f__Mycoplasmataceae; g__Mycoplasma	0	0
d__Bacteria; k__norank; p__Tenericutes; c__Mollicutes; o__Anaeroplasmatales; f__Anaeroplasmataceae; g__Anaeroplasma	0.000335993	0
d__Bacteria; k__norank; p__Spirochaetae; c__Spirochaetes; o__Spirochaetales; f__Spirochaetaceae; g__Treponema_2	0.00831583	0.000335993
d__Bacteria; k__norank; p__Proteobacteria; c__Gammaproteobacteria; o__Xanthomonadales; f__Xanthomonadaceae; g__norank_f__Xanthomonadaceae	0	0
d__Bacteria; k__norank; p__Proteobacteria; c__Gammaproteobacteria; o__unclassified_c__Gammaproteobacteria; f__unclassified_c__Gammaproteobacteria; g__unclassified_c__Gammaproteobacteria	0	0
d__Bacteria; k__norank; p__Proteobacteria; c__Gammaproteobacteria; o__Pasteurellales; f__Pasteurellaceae; g__Pasteurella	0	0
d__Bacteria; k__norank; p__Proteobacteria; c__Gammaproteobacteria; o__Pasteurellales; f__Pasteurellaceae; g__Aggregatibacter	0.0691306	0.0459471
d__Bacteria; k__norank; p__Proteobacteria; c__Gammaproteobacteria; o__Enterobacteriales; f__Enterobacteriaceae; g__Proteus	0	0
d__Bacteria; k__norank; p__Proteobacteria; c__Gammaproteobacteria; o__Cardiobacteriales; f__Cardiobacteriaceae; g__Cardiobacterium	8.39983e-05	0.00050399
d__Bacteria; k__norank; p__Proteobacteria; c__Gammaproteobacteria; o__Alteromonadales; f__Pseudoalteromonadaceae; g__Pseudoalteromonas	0	8.39983e-05
d__Bacteria; k__norank; p__Proteobacteria; c__Deltaproteobacteria; o__Myxococcales; f__Polyangiaceae; g__Sorangium	0	0
d__Bacteria; k__norank; p__Proteobacteria; c__Betaproteobacteria; o__SC-I-84; f__norank_o__SC-I-84; g__norank_o__SC-I-84	0	0
d__Bacteria; k__norank; p__Proteobacteria; c__Betaproteobacteria; o__Rhodocyclales; f__Rhodocyclaceae; g__Methyloversatilis	8.39983e-05	0
d__Bacteria; k__norank; p__Proteobacteria; c__Betaproteobacteria; o__Rhodocyclales; f__Rhodocyclaceae; g__Denitratisoma	0	0
d__Bacteria; k__norank; p__Proteobacteria; c__Betaproteobacteria; o__Nitrosomonadales; f__Nitrosomonadaceae; g__norank_f__Nitrosomonadaceae	0.000167997	0
d__Bacteria; k__norank; p__Proteobacteria; c__Betaproteobacteria; o__Nitrosomonadales; f__Gallionellaceae; g__norank_f__Gallionellaceae	0	0
d__Bacteria; k__norank; p__Proteobacteria; c__Betaproteobacteria; o__Neisseriales; f__Neisseriaceae; g__Kingella	0.00100798	0.00285594
d__Bacteria; k__norank; p__Proteobacteria; c__Betaproteobacteria; o__Burkholderiales; f__Alcaligenaceae; g__Oligella	0	0
d__Bacteria; k__norank; p__Proteobacteria; c__Alphaproteobacteria; o__Sphingomonadales; f__Sphingomonadaceae; g__Sphingomonas	0	0
d__Bacteria; k__norank; p__Proteobacteria; c__Alphaproteobacteria; o__Rhodobacterales; f__Rhodobacteraceae; g__Amaricoccus	0	8.39983e-05
d__Bacteria; k__norank; p__Proteobacteria; c__Alphaproteobacteria; o__Rhizobiales; f__Aurantimonadaceae; g__Aureimonas	0	0
d__Bacteria; k__norank; p__Proteobacteria; c__Alphaproteobacteria; o__Caulobacterales; f__Caulobacteraceae; g__unclassified_f__Caulobacteraceae	0	0
d__Bacteria; k__norank; p__Parcubacteria; c__norank_p__Parcubacteria; o__norank_p__Parcubacteria; f__norank_p__Parcubacteria; g__norank_p__Parcubacteria	0	0
d__Bacteria; k__norank; p__Nitrospirae; c__Nitrospira; o__norank_c__Nitrospira; f__norank_c__Nitrospira; g__Nitrospira	0	0
d__Bacteria; k__norank; p__Latescibacteria; c__norank_p__Latescibacteria; o__norank_p__Latescibacteria; f__norank_p__Latescibacteria; g__norank_p__Latescibacteria	0	0
d__Bacteria; k__norank; p__Gemmatimonadetes; c__Gemmatimonadetes; o__Gemmatimonadales; f__Gemmatimonadaceae; g__Gemmatirosa	0	0
d__Bacteria; k__norank; p__Firmicutes; c__Negativicutes; o__Selenomonadales; f__Veillonellaceae; g__Selenomonas_4	0.000587988	0
d__Bacteria; k__norank; p__Firmicutes; c__Negativicutes; o__Selenomonadales; f__Veillonellaceae; g__Selenomonas	0.00335993	0.000251995
d__Bacteria; k__norank; p__Firmicutes; c__Negativicutes; o__Selenomonadales; f__Veillonellaceae; g__norank_f__Veillonellaceae	0.00100798	0
d__Bacteria; k__norank; p__Firmicutes; c__Negativicutes; o__Selenomonadales; f__Veillonellaceae; g__Dialister	0.00134397	0
d__Bacteria; k__norank; p__Firmicutes; c__Negativicutes; o__Selenomonadales; f__Acidaminococcaceae; g__Acidaminococcus	0.000923982	0
d__Bacteria; k__norank; p__Firmicutes; c__Erysipelotrichia; o__Erysipelotrichales; f__Erysipelotrichaceae; g__Turicibacter	0.000251995	0
d__Bacteria; k__norank; p__Firmicutes; c__Erysipelotrichia; o__Erysipelotrichales; f__Erysipelotrichaceae; g__Catenibacterium	0	0
d__Bacteria; k__norank; p__Firmicutes; c__Erysipelotrichia; o__Erysipelotrichales; f__Erysipelotrichaceae; g__[Clostridium]_innocuum_group	0	8.39983e-05
d__Bacteria; k__norank; p__Firmicutes; c__Clostridia; o__Clostridiales; f__Ruminococcaceae; g__Caproiciproducens	0	0
d__Bacteria; k__norank; p__Firmicutes; c__Clostridia; o__Clostridiales; f__Peptostreptococcaceae; g__Paeniclostridium	0	0
d__Bacteria; k__norank; p__Firmicutes; c__Clostridia; o__Clostridiales; f__Peptococcaceae; g__Peptococcus	0.000251995	0.000587988
d__Bacteria; k__norank; p__Firmicutes; c__Clostridia; o__Clostridiales; f__Lachnospiraceae; g__Tyzzerella_3	0.000251995	0
d__Bacteria; k__norank; p__Firmicutes; c__Clostridia; o__Clostridiales; f__Lachnospiraceae; g__Stomatobaculum	8.39983e-05	0
d__Bacteria; k__norank; p__Firmicutes; c__Clostridia; o__Clostridiales; f__Lachnospiraceae; g__Shuttleworthia	0	0
d__Bacteria; k__norank; p__Firmicutes; c__Clostridia; o__Clostridiales; f__Lachnospiraceae; g__Sellimonas	0	0
d__Bacteria; k__norank; p__Firmicutes; c__Clostridia; o__Clostridiales; f__Lachnospiraceae; g__Marvinbryantia	0	0.000335993
d__Bacteria; k__norank; p__Firmicutes; c__Clostridia; o__Clostridiales; f__Lachnospiraceae; g__Lachnospiraceae_UCG-008	0	0
d__Bacteria; k__norank; p__Firmicutes; c__Clostridia; o__Clostridiales; f__Lachnospiraceae; g__Lachnospiraceae_UCG-004	0	0
d__Bacteria; k__norank; p__Firmicutes; c__Clostridia; o__Clostridiales; f__Lachnospiraceae; g__Lachnospiraceae_ND3007_group	8.39983e-05	0
d__Bacteria; k__norank; p__Firmicutes; c__Clostridia; o__Clostridiales; f__Lachnospiraceae; g__Johnsonella	0.00100798	0.00193196
d__Bacteria; k__norank; p__Firmicutes; c__Clostridia; o__Clostridiales; f__Lachnospiraceae; g__Coprococcus_3	0.000167997	0
d__Bacteria; k__norank; p__Firmicutes; c__Clostridia; o__Clostridiales; f__Lachnospiraceae; g__Butyrivibrio	8.39983e-05	0
d__Bacteria; k__norank; p__Firmicutes; c__Clostridia; o__Clostridiales; f__Lachnospiraceae; g__Acetitomaculum	0	8.39983e-05
d__Bacteria; k__norank; p__Firmicutes; c__Clostridia; o__Clostridiales; f__Family_XIII; g__[Eubacterium]_nodatum_group	0	0
d__Bacteria; k__norank; p__Firmicutes; c__Clostridia; o__Clostridiales; f__Family_XI_o__Clostridiales; g__unclassified_f__Family_XI_o__Clostridiales	0	0
d__Bacteria; k__norank; p__Firmicutes; c__Clostridia; o__Clostridiales; f__Eubacteriaceae; g__unclassified_f__Eubacteriaceae	0.000335993	0
d__Bacteria; k__norank; p__Firmicutes; c__Clostridia; o__Clostridiales; f__Eubacteriaceae; g__Eubacterium	0	8.39983e-05
d__Bacteria; k__norank; p__Firmicutes; c__Clostridia; o__Clostridiales; f__Clostridiaceae_1; g__Candidatus_Arthromitus	8.39983e-05	0
d__Bacteria; k__norank; p__Firmicutes; c__Bacilli; o__Lactobacillales; f__Carnobacteriaceae; g__Trichococcus	0	0
d__Bacteria; k__norank; p__Firmicutes; c__Bacilli; o__Lactobacillales; f__Aerococcaceae; g__norank_f__Aerococcaceae	0	8.39983e-05
d__Bacteria; k__norank; p__Firmicutes; c__Bacilli; o__Lactobacillales; f__Aerococcaceae; g__Ignavigranum	0	0
d__Bacteria; k__norank; p__Firmicutes; c__Bacilli; o__Lactobacillales; f__Aerococcaceae; g__Aerosphaera	0	0
d__Bacteria; k__norank; p__Cyanobacteria; c__Cyanobacteria; o__SubsectionIII; f__FamilyI_o__SubsectionIII; g__Microcoleus	0	0
d__Bacteria; k__norank; p__Bacteroidetes; c__Sphingobacteriia; o__Sphingobacteriales; f__env.OPS_17; g__norank_f__env.OPS_17	0	0
d__Bacteria; k__norank; p__Bacteroidetes; c__Flavobacteriia; o__Flavobacteriales; f__Flavobacteriaceae; g__Empedobacter	8.39983e-05	0
d__Bacteria; k__norank; p__Bacteroidetes; c__Bacteroidia; o__Bacteroidales; f__Rikenellaceae; g__Rikenella	8.39983e-05	0
d__Bacteria; k__norank; p__Bacteroidetes; c__Bacteroidia; o__Bacteroidales; f__Prevotellaceae; g__Prevotellaceae_UCG-004	0	0
d__Bacteria; k__norank; p__Bacteroidetes; c__Bacteroidia; o__Bacteroidales; f__Prevotellaceae; g__Prevotella_1	0	0
d__Bacteria; k__norank; p__Bacteroidetes; c__Bacteroidia; o__Bacteroidales; f__Prevotellaceae; g__Paraprevotella	0.000335993	0
d__Bacteria; k__norank; p__Actinobacteria; c__Actinobacteria; o__Pseudonocardiales; f__Pseudonocardiaceae; g__Actinophytocola	0	0
d__Bacteria; k__norank; p__Actinobacteria; c__Actinobacteria; o__Micrococcales; f__Microbacteriaceae; g__Pseudoclavibacter	0.000167997	0
d__Bacteria; k__norank; p__Actinobacteria; c__Actinobacteria; o__Frankiales; f__Geodermatophilaceae; g__Geodermatophilus	0	0
d__Bacteria; k__norank; p__Actinobacteria; c__Actinobacteria; o__Corynebacteriales; f__Dietziaceae; g__Dietzia	0	0
d__Bacteria; k__norank; p__Actinobacteria; c__Actinobacteria; o__Coriobacteriales; f__Coriobacteriaceae; g__Slackia	0	0
d__Bacteria; k__norank; p__Actinobacteria; c__Actinobacteria; o__Coriobacteriales; f__Coriobacteriaceae; g__Senegalimassilia	8.39983e-05	0
d__Bacteria; k__norank; p__Actinobacteria; c__Actinobacteria; o__Coriobacteriales; f__Coriobacteriaceae; g__Olsenella	0.000335993	0.000671987
d__Bacteria; k__norank; p__Actinobacteria; c__Actinobacteria; o__Coriobacteriales; f__Coriobacteriaceae; g__Eggerthella	8.39983e-05	0
d__Bacteria; k__norank; p__Actinobacteria; c__Actinobacteria; o__Actinomycetales; f__Actinomycetaceae; g__norank_f__Actinomycetaceae	0.00201596	0.000251995
d__Bacteria; k__norank; p__Actinobacteria; c__Actinobacteria; o__Acidimicrobiales; f__Acidimicrobiaceae; g__Ilumatobacter	0.000167997	0
d__Bacteria; k__norank; p__Acidobacteria; c__Acidobacteria; o__Subgroup_7; f__norank_o__Subgroup_7; g__norank_o__Subgroup_7	0	0
